# Supplementary material for: The Health and Environmental Impacts, Safety, and Affordability of the EAT-Lancet Planetary Health Diet: A Multidisciplinary Systematic Review and Meta-Analysis
Source: Adv Nutr. 2026 Jun 1;17(7):100666. doi: 10.1016/j.advnut.2026.100666 (PMC13312486; doi:10.1016/j.advnut.2026.100666)
Supplement: Multimedia component 2 [file mmc2.xlsx]

## Sheet: nutrients
Ruixin Zhu et al. The health and environmental impacts, safety, and affordability of the EAT-Lancet planetary health diet: a multidisciplinary systematic review and meta-analysis
Supplementary materials Ⅱ
Table S1. Reported nutrient items by country: total higher/lower counts and frequencies per nutrient.
Country	Studies	Higher	Lower	Energy	Carbohydrate	Protein	Animal protein	Vegetable protein	Proportion Of Plant Protein	Fat	Saturated fat	Monounsaturated fat	Polyunsaturated fat	Trans fat	Cis fat	Marine Fatty Acid	Unsaturated Fat	Lipid	Cholesterol	Fiber	Fiber Density	Omega-3 fatty acids	Omega-6 fatty acids	Linoleic acid	Eicosapentaenoic acid	Docosahexaenoic acid	EPA and DHA	Vitamin A	Retinol	Vitamin D	Vitamin E	Vitamin K	Thiamine	Riboflavin	Niacin	Pantothenic acid	Pyridoxine	Folate	Cobalamin	Vitamin C	Calcium	Phosphorus	Magnesium	Sodium	Potassium	Chlorine	Iron	Heme iron	Zinc
Australia	1	3	15	0	0	1	0	0	0	0	0	0	0	0	0	0	0	0	0	1	0	0	0	1	0	0	0	1	0	1	0	0	0	0	1	0	0	1	1	1	1	1	1	1	1	0	1	0	1
Brazil	2	18	14	0	2	1	1	1	0	2	2	1	0	0	0	0	0	0	1	2	0	0	0	0	0	0	0	1	0	0	1	1	1	1	1	1	1	1	1	1	0	1	1	1	1	0	1	0	1
Canada	1	6	1	0	1	0	0	0	0	0	1	0	0	0	0	0	0	0	0	0	1	0	0	0	0	0	0	0	0	0	0	0	0	0	0	0	0	1	0	1	0	0	1	0	0	0	1	0	0
Chile	1	3	1	0	1	0	1	1	0	0	0	0	0	0	0	0	0	0	0	1	0	0	0	0	0	0	0	0	0	0	0	0	0	0	0	0	0	0	0	0	0	0	0	0	0	0	0	0	0
China	3	8	2	0	2	2	0	0	0	2	1	0	0	0	0	0	0	0	0	2	0	0	0	0	0	0	0	0	0	0	0	0	0	0	0	0	0	0	0	0	0	0	0	0	1	0	0	0	0
Croatia	1	16	6	1	0	1	1	1	0	0	1	1	1	1	0	0	0	0	0	1	0	1	1	0	0	0	0	0	0	0	1	0	1	1	0	0	0	1	1	1	0	0	1	0	1	0	1	0	1
Denmark	1	8	2	0	0	0	0	0	0	0	0	0	0	0	0	0	0	0	0	0	0	0	0	0	0	0	0	1	0	1	1	0	1	1	1	0	1	1	1	1	0	0	0	0	0	0	0	0	0
France	5	76	33	0	4	3	1	1	1	1	2	2	2	0	0	0	0	2	1	4	0	0	0	0	0	1	1	4	2	2	4	0	3	2	2	2	3	5	6	6	5	3	4	3	3	0	5	2	5
Germany	3	19	20	0	2	2	1	2	0	1	1	1	1	1	1	1	1	0	2	3	0	0	0	1	1	1	0	1	0	0	2	1	0	1	0	0	1	1	1	1	1	1	2	0	0	0	1	0	1
Global	4	14	19	1	1	1	0	0	0	1	1	0	1	1	0	0	0	0	1	1	0	1	0	0	0	0	0	2	0	2	1	0	1	1	1	0	1	2	2	2	2	0	1	0	0	0	2	0	2
India	1	5	0	0	0	0	0	0	0	0	0	0	0	0	0	0	0	0	0	0	0	0	0	0	0	0	0	0	0	1	0	1	0	0	0	0	0	0	0	0	1	0	0	0	0	0	0	0	0
Iran	5	30	14	0	2	3	1	1	0	3	4	1	3	0	0	0	0	0	1	3	0	0	0	0	0	0	0	1	0	0	2	2	1	1	1	1	0	1	1	2	1	1	1	0	1	0	2	0	1
Italy	1	11	11	0	0	1	0	1	0	0	0	0	0	0	0	0	0	1	0	1	0	0	0	0	0	0	0	1	0	1	1	0	1	1	1	0	1	1	1	1	1	1	1	1	1	1	1	0	1
Mexico	1	0	0	0	0	0	0	0	0	0	0	0	0	0	0	0	0	0	0	0	0	0	0	0	0	0	0	0	0	0	0	0	0	0	0	0	0	0	0	0	0	0	0	0	0	0	0	0	0
New Zealand	1	2	3	0	1	1	0	0	0	1	0	0	0	0	0	0	0	0	0	1	0	0	0	0	0	0	0	0	0	0	0	0	0	0	0	0	0	0	0	0	0	0	0	1	0	0	0	0	0
Norway	1	4	13	0	1	1	0	0	0	0	0	0	0	0	0	0	0	0	0	0	0	0	0	0	0	0	0	1	0	1	1	0	1	1	1	0	1	1	1	1	1	0	0	0	0	0	1	0	1
Portugal	1	2	4	0	0	1	1	0	0	1	1	0	1	0	0	0	0	0	0	1	0	0	0	0	0	0	0	0	0	0	0	0	0	0	0	0	0	0	0	0	0	0	0	0	0	0	0	0	0
Spain	2	16	17	1	2	2	0	0	0	1	2	1	0	0	0	0	0	0	2	2	0	0	2	0	0	0	0	1	0	1	1	0	1	1	1	0	1	0	1	1	1	1	1	0	1	0	1	0	1
Turkey	2	4	3	0	0	0	0	0	0	0	1	0	0	0	0	0	0	0	0	1	0	0	0	0	0	0	0	0	0	0	1	0	0	0	0	0	1	1	0	0	1	0	0	0	1	0	0	0	0
United Kingdom	1	0	1	0	0	0	0	0	0	0	0	0	0	0	0	0	0	0	0	0	0	0	0	0	0	0	0	0	0	0	0	0	0	0	0	0	0	0	0	0	0	0	0	0	0	0	0	0	0
United States	1	3	1	0	0	0	0	0	0	0	0	0	0	0	0	0	0	0	0	1	0	0	0	0	0	0	0	0	0	0	0	0	0	0	0	0	0	0	0	0	0	0	0	0	2	0	1	0	0
[truncated: 6 more columns]

## Sheet: food
Table S2. Reported food items by country: total higher/lower counts and frequencies per food category.
Country	Studies	Higher	Lower	Cereals/Grains	Cereals And Starchy Roots	Whole Grains	Other Grains	Refined Grains	Grains And Starchy Vegetables	Rice	Wheat	Breads Pasta	Potatoes	Starchy Staples	Starchy Vegetables	Roots/Tubers	Dark Green Vegetables	Green Vegetables	Red And Orange Vegetables	Vegetables	Horticulture	Vegetable And Legume	Fruits	Fruits And Vegetables	Soybean Foods	Beans	Legumes	Nonsoy Legumes	Oil Crops And Pulses	Pulses	nuts	Seeds	Oil Crops	Oil Seeds	Plant based Food Products	Animal Products	Beef	Beef And Lamb	Beef Pork Meat	Lamb	Meat	Meat And Alternatives	Pork	Red Meat	Red And Processed Meat	Processed Meat	Chicken	Chicken And Other Poultry	Poultry
Albania	1	0	0	0	0	0	0	0	0	0	0	0	0	0	0	0	0	0	0	0	0	0	0	0	0	0	0	0	0	0	0	0	0	0	0	0	0	0	0	0	0	0	0	0	0	0	0	0	0
Argentina	1	3	4	0	0	0	0	0	0	0	0	0	0	0	1	0	0	0	0	1	0	0	0	0	0	0	1	0	0	0	1	0	0	0	0	0	0	0	0	0	1	0	0	0	0	0	0	0	0
Australia	2	7	9	0	0	2	0	0	0	0	0	0	0	0	0	0	0	0	0	1	0	0	1	0	0	0	1	0	0	0	1	0	0	0	0	0	0	0	0	0	0	1	0	2	0	0	0	0	1
Bangladesh	1	3	11	1	0	0	0	0	0	0	0	0	0	0	0	2	0	0	0	1	0	0	1	0	0	0	1	0	0	0	1	0	0	1	0	0	0	0	0	0	1	0	0	1	0	0	0	0	1
Brazil	3	12	12	1	0	0	0	0	1	1	0	1	1	0	0	0	0	0	0	2	0	0	2	0	1	1	0	0	0	0	1	0	0	0	0	0	1	0	0	0	0	0	1	1	0	0	0	0	1
Canada	1	6	4	0	0	0	0	0	0	0	0	0	0	0	0	1	0	0	0	1	0	0	0	0	0	0	1	0	0	0	1	0	0	0	0	0	0	0	0	0	0	0	0	1	0	0	1	0	0
China	3	9	12	1	0	1	0	0	0	0	0	0	0	0	0	0	0	0	0	2	0	0	3	0	0	0	2	0	0	0	2	0	0	0	0	0	0	1	0	0	2	0	1	0	0	0	0	1	0
Denmark	1	4	4	0	0	0	0	0	0	0	0	0	0	0	0	0	0	0	0	0	0	0	0	0	0	0	0	0	0	1	1	0	1	0	0	0	0	0	0	0	1	0	0	0	0	0	0	0	0
Finland	1	4	5	0	0	1	0	0	0	0	0	0	0	0	0	1	0	0	0	1	0	0	0	0	0	0	1	0	0	0	1	0	0	0	0	0	0	0	0	0	0	0	0	1	0	0	0	0	0
France	1	0	11	0	0	1	0	0	0	0	0	0	0	0	0	0	0	0	0	1	0	0	1	0	0	0	1	0	0	0	1	0	0	0	0	0	0	0	0	0	0	0	1	1	0	0	0	0	1
Gambia	1	2	6	0	0	0	0	1	0	0	0	0	0	0	0	0	0	0	0	1	0	0	1	0	0	0	0	0	0	0	1	0	0	0	0	0	0	1	0	0	0	0	0	0	0	0	0	0	1
Germany	5	16	16	0	0	3	0	0	0	0	0	0	0	0	1	1	0	1	0	3	0	0	1	1	0	0	3	0	0	0	3	0	0	0	0	0	0	0	0	0	2	0	0	2	0	0	0	0	0
Global	11	27	51	2	1	3	1	0	0	1	1	0	0	1	1	0	0	0	0	6	2	0	6	0	1	0	6	1	1	0	8	1	0	0	0	2	1	0	0	1	2	0	2	2	1	1	0	0	3
Hungary	1	0	0	0	0	0	0	0	0	0	0	0	0	0	0	0	0	0	0	0	0	0	0	0	0	0	0	0	0	0	0	0	0	0	0	0	0	0	0	0	0	0	0	0	0	0	0	0	0
India	3	4	7	2	0	0	0	0	0	0	0	0	0	0	0	0	0	0	0	2	0	0	2	1	0	0	0	0	0	1	1	0	0	0	0	0	0	0	0	0	0	0	0	0	0	0	0	0	0
Indonesia	1	0	5	0	0	0	0	0	0	1	0	0	0	0	0	0	0	0	0	0	0	0	0	0	0	0	0	0	0	1	1	0	0	0	0	0	0	0	0	0	0	0	0	0	0	0	0	0	0
Israel	1	8	4	1	0	0	0	0	0	0	0	0	0	0	1	0	0	0	0	1	0	0	1	0	0	0	1	0	0	0	1	0	0	0	0	0	0	0	0	0	1	0	0	0	0	0	0	0	1
Italy	2	11	7	0	0	0	0	0	0	0	0	0	0	0	0	0	0	0	0	1	0	0	1	0	0	0	2	0	0	0	2	0	0	0	0	0	0	0	2	0	0	0	0	0	0	0	0	0	1
Japan	1	1	0	0	0	0	0	0	0	0	0	0	0	0	0	0	0	0	0	0	0	0	0	0	0	0	0	0	0	0	0	0	0	0	0	0	0	0	0	0	0	0	0	1	0	0	0	0	0
Kenya	1	1	1	1	0	0	0	0	0	0	0	0	0	0	0	0	0	0	0	0	0	0	0	1	0	0	0	0	0	0	0	0	0	0	0	0	0	0	0	0	0	0	0	0	0	0	0	0	0
Lebanon	1	5	6	1	0	1	0	0	0	0	0	0	0	0	0	0	0	0	0	1	0	0	1	0	0	0	0	0	0	0	1	0	0	0	0	0	0	0	0	0	1	0	0	0	0	0	0	1	0
Mexico	5	20	24	1	0	0	0	0	1	0	0	0	0	0	0	1	1	0	1	5	0	0	4	0	0	0	4	0	0	0	5	0	0	0	0	0	0	0	0	0	0	0	0	3	0	1	0	1	1
Mongolia	1	1	2	0	0	0	0	0	0	0	0	0	0	0	0	0	0	0	0	1	0	0	1	0	0	0	0	0	0	0	0	0	0	0	0	0	0	0	0	0	0	0	0	1	0	0	0	0	0
New Zealand	2	3	2	0	0	0	0	0	0	0	0	0	0	0	0	0	0	0	0	1	0	0	1	0	0	0	0	0	0	0	0	0	0	0	0	0	0	0	0	0	0	0	0	1	0	1	0	0	0
Norway	2	16	12	2	0	1	0	0	0	0	0	0	2	0	0	0	0	0	0	2	0	0	2	0	0	0	2	0	0	0	2	0	0	0	0	0	0	0	0	0	0	0	0	2	0	0	0	0	1
Spain	1	1	1	0	0	0	0	0	0	0	0	0	0	0	0	0	0	0	0	0	0	0	0	0	0	0	0	0	0	0	0	0	0	0	1	0	0	0	0	0	0	0	0	1	0	0	0	0	0
Sweden	4	15	16	1	0	2	0	0	0	0	0	0	3	0	0	0	0	0	0	3	0	0	3	1	0	0	2	0	0	0	3	0	0	0	0	0	0	1	0	0	0	0	1	1	1	0	0	0	1
Switzerland	1	6	10	1	0	0	0	0	0	0	0	0	1	0	0	0	0	0	0	1	0	0	1	0	0	0	0	0	0	1	1	1	0	0	0	0	0	0	0	0	1	0	0	0	0	0	0	1	0
Thailand	1	4	2	1	0	0	0	0	0	0	0	0	0	0	0	0	0	0	0	1	0	0	0	0	0	0	0	0	0	0	0	0	0	0	0	0	0	0	0	0	0	0	0	1	0	0	0	0	0
Turkey	1	0	0	0	0	0	0	0	0	0	0	0	0	0	0	0	0	0	0	0	0	0	0	0	0	0	0	0	0	0	0	0	0	0	0	0	0	0	0	0	0	0	0	0	0	0	0	0	0
United Kingdom	3	11	9	0	0	1	0	0	0	0	0	0	0	0	1	1	0	0	0	2	0	1	1	0	0	0	2	0	0	0	2	0	0	0	0	0	0	0	0	0	2	0	0	1	0	0	0	0	1
United States	5	16	17	1	0	2	0	1	0	0	0	0	0	0	1	0	0	0	0	3	0	0	2	1	1	0	3	0	0	0	4	0	0	0	0	0	1	0	0	0	3	0	1	1	0	0	0	0	1
[truncated: 24 more columns]
